# Supplementary material for: Molecular Characterization of a Novel Enamovirus Infecting Raspberry
Source: Viruses. 2023 Nov 21;15(12):2281. doi: 10.3390/v15122281 (PMC10747458; doi:10.3390/v15122281)
Supplement: Supplementary file 1 [file viruses-15-02281-s001.zip › Supplementary Tables.xlsx]

## Sheet: Table S1 - primers
Table S1 Sequences of the PCR primers and a qPCR probe used in the study.
Target	Primer/Probe Name	Primer/Probe Sequence (5'-3')	Expected amplicon size, bp	Melting temperature, ºC	Usage	Reference
RaEV1	3280	GTGAGCTAAGGCGAGCACA	682	60	RT-PCR	this work
	3281	AGGAGAAGGCGACGGACT
	3112	CAGGACACCCACAAGAAAAG	not applicable		5’- and 3’-RACE analyses
	3113	ATTTGGGCCGTGACATAGTA
	3114	CAATTCTGATGGGAGATGCG
	3117	TGGTGGATGAGATTGGTTCA
	3118	AACACTCGAAAAGGGCTGTA
	3119	CCTGAGCAATCTGTATTCGC
	3542	AAGAGGGAGAGATTTTCCAAGTG
	RaspEnaV-F02	CTGGCGTACAGAAATCGGG	83	58	RT-qPCR
	RaspEnaV-R02	AGCACCAGCATATTGGGAC
	RaspEnaV-Pr01	FAM-AATTCGAGGATGCGGGTTATGTTG-BHQ1
	RaspEnaV-F101	GAGGGAGAGATTTTCCAAGTG	801	60	whole genome sequencing
	RaspEnaV-R101	CCCGTGAGAGAGTTAATAGAGC
	RaspEnaV-F102	CGGATCCTGCGCGATTCTG	828
	RaspEnaV-R102	CTCGCTTTCAACMCCAACCC
	RaspEnaV-F103	CGAGGACCAGAYAACTGGAAC	748
	RaspEnaV-R103	CCAGCTGTTCGAGAATTTCCG
	RaspEnaV-F104	CTTAAGGCCCCGGTACACC	727
	RaspEnaV-R104	AAGAATGTTGCTCCATCAGCTG
	RaspEnaV-F105	GGGTATTGCCAGGCATTTTACT	871
	RaspEnaV-R105	CCTCTAARTCATCCTCCAGAAGC
	RaspEnaV-F106	GTACCCACGGATTGCTCTGG	787
	RaspEnaV-R106	GCTAGCCCGGTTGGTCTTC
	RaspEnaV-F107	AAAGCTAAGGCTCTCGCTGC	546
	RaspEnaV-R107	CGACGGACTGCCAACATCC
	RaspEnaV-F108	GGRGAATCGGTTACTGTTGGTC	746
	RaspEnaV-R108	GAACCAATCTCATCCACCACG
	RaspEnaV-F109	GCTCCYGTGATCAACTGTGATTC	483
	RaspEnaV-R109	GAACATTCCAACCTTGTTTTGTGG
BRNV	BRNV_1153 (F)	GCGCACTGAACCCAAGTTTA	502	60	RT-PCR	James Hutton Ltd (https://www.hutton.ac.uk)
	BRNV_1154 (R)	CAACATCGAATCCCTCAAGC
RBDV	RBDV_2716	GCTGTTTAAGCGATAAGAATC	488	55
	RBDV_2717	CCATACAACTGGTTATCCAG
	RBDV_CRF	TTTTCTACGGCTGCTGGTCT	370	60
	RBDV_CRR	GCATGTCCCTCAGTTTCGAT
	RBDV_MPF	GGGTTAAAGCTGCCTTCTCTTT	305	60
	RBDV_MPR	CTCACCAGTACCGTTTTGAACA
RLBV	RLBV_F	ATCCAGTAGTGAACTCC	567	56		DOI 10.1099/vir.0.037937-0
	RLBV_R	CACCATCAGGAACTTGTAATGTTT
RLMV	RLMV_CPhF	CGAAACTTYTACGGGGAAC	470	56		doi: 10.1016/j.virusres.2007.03.010
	RLMV_CPhR	CCTTTGAAYTCTTTAACATCGT
RpRSV	RpRSV_F1	TGTGTCTGGTTTTGATGCT	385	54		Ochoa-Corona et al., 2006
	RpRSV_R1	GAGTGCGATAGGGGCTGTT
SLRSV	SLRSV_F	CCTCTCCAACCTGCTAGACT	497	60		DOI: 10.1094/PDIS.2004.88.8.907B
	SLRSV_R	AAGCGCATGAAGGTGTAACT
RVCV	RVCV_3648	CCTCATCTAAGTARTCTTCCA	252	54		DOI 10.1016/j.virusres.2019.03.004
	RVCV_3649	CCAACAAAGCTGATATWCCAG
	RVCV_3650	CYCGACATGATTGCTCATAC	297
	RVCV_3651	GGAACATCCTCATTATCTTY
	RVCV_3652	ATMGATGCGGATATGGATGAC	269
	RVCV_3653	TCTCCTATTGCTAGAGTWGG
	RVCV_F	CAGTAGAGGGGAGGCTCCTT	440			DOI 10.1111/j.1365-3059.2010.02387.x
	RVCV_R	GTCCCACGTAAGGTTCTGGA
RYNV	RYNV*_1752	TCCAAAACCTCCCAGACCTAAAAC	350	62		DOI 10.1111/j.1744-7348.2002.tb00189.x
	RYNV*_1753	ATAATCGCAAAAGGCAAGCCAC
NAD	NAD-F	GATGCTTCTTGGGGCTTCTTGTT	181	60	Plant internal control, RNA extraction & amplification control, aphid diet control	DOI: 10.1016/s0166-0934(01)00381-0
	NAD-R	CTCCAGTCACCAACATTGGCA
COI	LCO1490	GGTCAACAAATCATAAAGATATTGG	700	56	Aphid internal control, RNA extraction & amplification control	Folmer et al. 1994, PMID: 7881515
	HCO2198	TAAACTTCAGGGTGACCAAAAAATCA

## Sheet: Table S2 - samples
Table S2 List of virus-tested raspberry and invertebrate samples.
Sampling site abbreviations: CZ - Czech Republic, HK - Hradec Kralove Region, SM - South Moravian Region, SB - South Bohemian Region, OR - Olomouc Region, CB - Central Bohemia; NO - Norway Virus abbreviations: BRNV (Black raspberry necrosis virus), RaEV1 (Raspberry enamovirus 1), RBDV (Raspberry bushy dwarf virus), RLBV (Raspberry leaf blotch virus), RLMV (Raspberry leaf mottle virus), RVCV (Rasp…
Sample type	Sampling site	Sample description	Isolate (alias)	Symptoms, if applicable	Genome sequence, accession number *	BRNV	RaEV1	RBDV	RLBV	RLMV	RVCV	RYNV
raspberry	CZ: CB:Břežany	Rubus idaeus cv. Polka	A679	NA	NA	-	-	+	-	-	-	+
raspberry	CZ: CB:Břežany	Rubus idaeus cv. Polka	A949	NA	NA	-	-	+	-	-	-	+
raspberry	CZ: CB:Břežany	Rubus idaeus cv. Polka	A951	NA	NA	-	-	+	-	-	-	+
raspberry	CZ: CB:Břežany	Rubus idaeus cv. Polka	A964	NA	NA	-	-	+	-	-	-	+
raspberry	CZ: CB:Břežany	Rubus idaeus cv. Polka	A965	NA	NA	-	-	+	-	-	-	+
raspberry	CZ: CB:Břežany	Rubus idaeus cv. Polka	A966	NA	NA	+	-	+	-	-	-	+
raspberry	CZ: CB:Břežany	Rubus idaeus cv. Polka	B38	NA	NA	-	-	+	-	-	-	+
raspberry	CZ: CB:Břežany	Rubus idaeus cv. Polka	B39	NA	NA	+	-	+	+	-	-	+
raspberry	CZ: CB:Břežany	Rubus idaeus cv. Polka	B40	NA	NA	-	-	+	-	-	-	-
raspberry	CZ: CB:Břežany	Rubus idaeus cv. Polka	B41	NA	NA	-	-	+	-	+	-	-
raspberry	CZ: CB:Břežany	Rubus idaeus cv. Polka	B42	NA	NA	-	-	+	-	-	-	-
raspberry	CZ: CB:Břežany	Rubus idaeus cv. Polka	B43	NA	NA	-	-	+	-	-	-	-
raspberry	CZ: CB:Břežany	Rubus idaeus cv. Polka	B44	NA	NA	+	-	+	-	-	-	+
raspberry	CZ: CB:Břežany	Rubus idaeus cv. Polka	B45	NA	NA	-	-	+	-	-	-	+
raspberry	CZ: CB:Břežany	Rubus idaeus cv. Polka	B46	NA	NA	-	-	+	-	-	-	+
raspberry	CZ: CB:Břežany	Rubus idaeus cv. Polka	B47	NA	NA	-	-	+	-	-	-	+
raspberry	CZ: CB:Břežany	Rubus idaeus cv. Polka	B48	NA	NA	-	-	+	-	-	-	+
raspberry	CZ: CB:Břežany	Rubus idaeus cv. Polka	B49	NA	NA	-	-	+	-	-	-	-
raspberry	CZ: CB:Břežany	Rubus idaeus cv. Polka	B50	NA	NA	-	-	+	-	-	-	-
raspberry	CZ: CB:Břežany	Rubus idaeus cv. Polka	B51	NA	NA	+	-	+	-	-	-	-
raspberry	CZ: CB:Břežany	Rubus idaeus cv. Polka	B52	NA	NA	-	-	+	-	-	-	-
raspberry	CZ: CB:Břežany	Rubus idaeus cv. Polka	B53	NA	NA	-	-	+	-	-	-	+
raspberry	CZ: CB:Břežany	Rubus idaeus cv. Polka	B54	NA	NA	-	-	+	-	-	-	-
raspberry	CZ: CB:Břežany	Rubus idaeus cv. Polka	B55	NA	NA	-	-	+	-	-	-	+
raspberry	CZ: CB:Břežany	Rubus idaeus cv. Polka	B56	NA	NA	-	-	+	-	-	-	+
raspberry	CZ: CB:Břežany	Rubus idaeus cv. Polka	B57	NA	NA	-	-	+	-	-	-	-
raspberry	CZ: CB:Břežany	Rubus idaeus cv. Polka	B58	NA	NA	-	-	+	-	-	-	-
raspberry	CZ: CB:Břežany	Rubus idaeus cv. Polka	B59	NA	NA	-	-	+	-	-	-	-
raspberry	CZ: CB:Břežany	Rubus idaeus cv. Polka	B60	NA	NA	-	-	+	-	-	-	-
raspberry	CZ: CB:Břežany	Rubus idaeus cv. Polka	B61	NA	NA	-	-	+	-	-	-	-
raspberry	CZ: CB:Břežany	Rubus idaeus cv. Polka	B62	NA	NA	-	-	-	-	-	-	-
raspberry	CZ: CB:Břežany	Rubus idaeus cv. Polka	B63	NA	NA	-	-	-	-	-	-	-
raspberry	CZ: CB:Břežany	Rubus idaeus cv. Sugana	A930	NA	NA	-	-	+	-	-	-	-
raspberry	CZ: CB:Břežany	Rubus idaeus cv. Sugana	A934	NA	NA	-	-	+	+	-	-	-
raspberry	CZ: CB:Břežany	Rubus idaeus cv. Sugana	A943	NA	NA	-	-	-	-	-	-	-
raspberry	CZ: CB:Břežany	Rubus idaeus cv. Sugana	A947	NA	NA	-	-	-	-	-	-	-
raspberry	CZ: CB:Břežany	Rubus idaeus cv. Sugana	A948	NA	NA	-	-	-	-	-	-	-
raspberry	CZ: CB:Břežany	Rubus idaeus cv. Sugana	A950	NA	NA	-	-	+	-	-	-	-
raspberry	CZ: CB:Břežany	Rubus idaeus cv. Sugana	A967	NA	NA	-	-	+	-	-	-	-
raspberry	CZ: CB:Břežany	Rubus idaeus cv. Sugana	B64	NA	NA	-	-	+	-	-	-	-
raspberry	CZ: CB:Břežany	Rubus idaeus cv. Sugana	B65	NA	NA	-	-	-	-	-	-	+
raspberry	CZ: CB:Břežany	Rubus idaeus cv. Sugana	B66	NA	NA	-	-	-	-	-	-	-
raspberry	CZ: CB:Břežany	Rubus idaeus cv. Sugana	B67	NA	NA	-	-	+	-	-	-	+
raspberry	CZ: CB:Břežany	Rubus idaeus cv. Sugana	B68	NA	NA	-	-	+	-	-	-	-
raspberry	CZ: CB:Břežany	Rubus idaeus cv. Sugana	B69	NA	NA	-	-	+	-	-	-	-
raspberry	CZ: CB:Břežany	Rubus idaeus cv. Sugana	B70	NA	NA	-	-	+	-	-	-	-
raspberry	CZ: CB:Břežany	Rubus idaeus cv. Sugana	B71	NA	NA	-	-	+	-	-	-	-
raspberry	CZ: CB:Břežany	Rubus idaeus cv. Sugana	B72	NA	NA	-	-	+	-	-	-	-
raspberry	CZ: CB:Dobré Pole	Rubus idaeus cv. Enrosadira	A675	NA	NA	-	-	+	-	+	-	-
raspberry	CZ: CB:Dobré Pole	Rubus idaeus cv. Enrosadira	A677	NA	NA	-	-	-	-	+	-	-
raspberry	CZ: CB:Dobré Pole	Rubus idaeus cv. Enrosadira	A678	NA	NA	-	-	-	-	+	-	-
raspberry	CZ: CB:Dobré Pole	Rubus idaeus cv. Enrosadira	A936	NA	NA	-	-	-	-	-	-	-
raspberry	CZ: CB:Dobré Pole	Rubus idaeus cv. Enrosadira	A937	NA	NA	+	-	-	-	+	-	-
raspberry	CZ: CB:Dobré Pole	Rubus idaeus cv. Enrosadira	A938	NA	NA	-	-	-	-	+	-	-
raspberry	CZ: CB:Dobré Pole	Rubus idaeus cv. Enrosadira	A944	NA	NA	-	-	-	-	-	-	-
raspberry	CZ: CB:Dobré Pole	Rubus idaeus cv. Enrosadira	A945	NA	NA	-	-	-	-	+	-	-
raspberry	CZ: CB:Dobré Pole	Rubus idaeus cv. Enrosadira	A946	NA	NA	-	-	-	-	-	-	-
raspberry	CZ: CB:Dobré Pole	Rubus idaeus cv. Enrosadira	A992	NA	NA	-	-	+	-	-	-	-
raspberry	CZ: CB:Dobré Pole	Rubus idaeus cv. Enrosadira	A993	NA	NA	-	-	+	-	-	-	-
raspberry	CZ: CB:Dobré Pole	Rubus idaeus cv. Enrosadira	A994	NA	NA	-	-	-	-	-	-	-
raspberry	CZ: CB:Dobré Pole	Rubus idaeus cv. Enrosadira	A995	NA	NA	-	-	+	-	-	-	-
raspberry	CZ: CB:Dobré Pole	Rubus idaeus cv. Enrosadira	A996	NA	NA	+	-	+	-	-	-	+
raspberry	CZ: CB:Dobré Pole	Rubus idaeus cv. Enrosadira	A997	NA	NA	-	-	+	-	-	-	-
raspberry	CZ: CB:Dobré Pole	Rubus idaeus cv. Enrosadira	A998	NA	NA	-	-	+	-	-	-	+
raspberry	CZ: CB:Dobré Pole	Rubus idaeus cv. Enrosadira	A999	NA	NA	-	-	-	-	-	-	+
raspberry	CZ: CB:Dobré Pole	Rubus idaeus cv. Enrosadira	B1	NA	NA	-	-	-	-	-	-	-
raspberry	CZ: CB:Dobré Pole	Rubus idaeus cv. Enrosadira	B10	NA	NA	-	-	-	-	-	-	+
raspberry	CZ: CB:Dobré Pole	Rubus idaeus cv. Enrosadira	B11	NA	NA	-	-	-	-	-	-	+
raspberry	CZ: CB:Dobré Pole	Rubus idaeus cv. Enrosadira	B12	NA	NA	-	-	+	-	-	-	+
raspberry	CZ: CB:Dobré Pole	Rubus idaeus cv. Enrosadira	B13	NA	NA	+	-	-	-	-	-	-
raspberry	CZ: CB:Dobré Pole	Rubus idaeus cv. Enrosadira	B14	NA	NA	-	-	-	-	+	-	-
raspberry	CZ: CB:Dobré Pole	Rubus idaeus cv. Enrosadira	B15	NA	NA	-	-	-	-	-	-	-
raspberry	CZ: CB:Dobré Pole	Rubus idaeus cv. Enrosadira	B16	NA	NA	-	-	-	-	+	-	-
raspberry	CZ: CB:Dobré Pole	Rubus idaeus cv. Enrosadira	B18	NA	NA	-	-	-	-	-	-	-
raspberry	CZ: CB:Dobré Pole	Rubus idaeus cv. Enrosadira	B19	NA	NA	-	-	-	-	-	-	-
raspberry	CZ: CB:Dobré Pole	Rubus idaeus cv. Enrosadira	B2	NA	NA	-	-	+	-	-	-	-
raspberry	CZ: CB:Dobré Pole	Rubus idaeus cv. Enrosadira	B20	NA	NA	-	-	-	-	-	-	-
raspberry	CZ: CB:Dobré Pole	Rubus idaeus cv. Enrosadira	B21	NA	NA	-	-	-	-	+	-	-
raspberry	CZ: CB:Dobré Pole	Rubus idaeus cv. Enrosadira	B22	NA	NA	-	-	-	-	+	-	-
raspberry	CZ: CB:Dobré Pole	Rubus idaeus cv. Enrosadira	B23	NA	NA	-	-	-	-	-	-	-
raspberry	CZ: CB:Dobré Pole	Rubus idaeus cv. Enrosadira	B24	NA	NA	-	-	-	-	-	-	-
raspberry	CZ: CB:Dobré Pole	Rubus idaeus cv. Enrosadira	B25	NA	NA	-	-	-	-	+	-	-
raspberry	CZ: CB:Dobré Pole	Rubus idaeus cv. Enrosadira	B26	NA	NA	-	-	-	-	+	-	-
raspberry	CZ: CB:Dobré Pole	Rubus idaeus cv. Enrosadira	B27	NA	NA	-	-	-	-	-	-	-
raspberry	CZ: CB:Dobré Pole	Rubus idaeus cv. Enrosadira	B28	NA	NA	+	-	-	-	+	-	-
raspberry	CZ: CB:Dobré Pole	Rubus idaeus cv. Enrosadira	B3	NA	NA	-	-	+	-	-	-	-
raspberry	CZ: CB:Dobré Pole	Rubus idaeus cv. Enrosadira	B4	NA	NA	+	-	-	-	-	-	-
raspberry	CZ: CB:Dobré Pole	Rubus idaeus cv. Enrosadira	B5	NA	NA	-	-	-	-	-	-	-
raspberry	CZ: CB:Dobré Pole	Rubus idaeus cv. Enrosadira	B6	NA	NA	+	-	-	-	+	-	-
raspberry	CZ: CB:Dobré Pole	Rubus idaeus cv. Enrosadira	B7	NA	NA	-	-	-	-	-	-	-
raspberry	CZ: CB:Dobré Pole	Rubus idaeus cv. Enrosadira	B8	NA	NA	-	-	-	-	-	-	-
raspberry	CZ: CB:Dobré Pole	Rubus idaeus cv. Enrosadira	B9	NA	NA	-	-	+	-	-	-	+
raspberry	CZ: CB:Dobré Pole	Rubus idaeus cv. Sugana	A676	NA	NA	-	-	-	-	+	-	-
raspberry	CZ: CB:Dobré Pole	Rubus idaeus cv. Sugana	A680	NA	NA	-	-	+	-	-	-	-
raspberry	CZ: CB:Dobré Pole	Rubus idaeus cv. Sugana	A935	NA	NA	-	-	-	-	-	-	-
raspberry	CZ: CB:Dobré Pole	Rubus idaeus cv. Sugana	A939	NA	NA	-	-	-	-	-	-	-
raspberry	CZ: CB:Dobré Pole	Rubus idaeus cv. Sugana	A940	NA	NA	-	-	-	-	-	-	-
raspberry	CZ: CB:Dobré Pole	Rubus idaeus cv. Sugana	A941	NA	NA	-	-	-	-	-	-	-
raspberry	CZ: CB:Dobré Pole	Rubus idaeus cv. Sugana	A942	NA	NA	-	-	-	-	-	-	-
raspberry	CZ: HK:Doubravice	Rubus idaeus cv. Glen Coe	CF866	B	OR683420*	-	+	-	+	-	-	+
raspberry	CZ: HK:Doudleby nad Orlicí	Rubus idaeus cv. Canby	A708	B	NA	+	-	+	-	+	-	-
raspberry	CZ: HK:Doudleby nad Orlicí	Rubus idaeus cv. Canby	A709 (64_2021)	D , Y, N	OR683415*	+	+	+	-	+	-	+
raspberry	CZ: HK:Doudleby nad Orlicí	Rubus idaeus cv. Canby	A710	D, Y, N	NA	+	+	+	-	+	-	-
raspberry	CZ: HK:Doudleby nad Orlicí	Rubus idaeus cv. Canby	A711	NA	NA	+	-	+	-	+	-	-
raspberry	CZ: HK:Doudleby nad Orlicí	Rubus idaeus cv. Canby	A712	D, M, C, N	NA	+	+	+	-	+	-	+
raspberry	CZ: HK:Doudleby nad Orlicí	Rubus idaeus cv. Canby	A713	NA	NA	+	-	+	-	+	-	-
raspberry	CZ: HK:Doudleby nad Orlicí	Rubus idaeus cv. Canby	A714	NA	NA	-	-	+	-	+	-	+
raspberry	CZ: HK:Doudleby nad Orlicí	Rubus idaeus cv. Canby	A715	NA	NA	+	-	+	-	+	-	+
raspberry	CZ: HK:Doudleby nad Orlicí	Rubus idaeus cv. Canby	A716	NA	NA	+	-	+	-	+	+	-
raspberry	CZ: HK:Doudleby nad Orlicí	Rubus idaeus cv. Canby	A717	NA	NA	+	-	+	-	+	-	-
raspberry	CZ: HK:Doudleby nad Orlicí	Rubus idaeus cv. Canby	A718	NA	NA	-	-	+	-	+	-	-
raspberry	CZ: HK:Doudleby nad Orlicí	Rubus idaeus cv. Canby	A719	NA	NA	+	-	+	-	+	-	-
raspberry	CZ: HK:Doudleby nad Orlicí	Rubus idaeus cv. Canby	A720	NA	NA	+	-	+	-	+	-	-
raspberry	CZ: HK:Doudleby nad Orlicí	Rubus idaeus cv. Canby	A721	NA	NA	+	-	+	-	+	-	-
raspberry	CZ: HK:Doudleby nad Orlicí	Rubus idaeus cv. Canby	B181	NA	NA	+	-	+	-	+	+	+
raspberry	CZ: HK:Doudleby nad Orlicí	Rubus idaeus cv. Canby	B182	NA	NA	+	-	+	-	+	-	-
raspberry	CZ: HK:Doudleby nad Orlicí	Rubus idaeus cv. Canby	B183	D, Y	NA	+	+	+	-	+	+	+
raspberry	CZ: HK:Doudleby nad Orlicí	Rubus idaeus cv. Canby	B184	D, Y, N, C	NA	+	+	+	-	+	-	-
raspberry	CZ: HK:Doudleby nad Orlicí	Rubus idaeus cv. Canby	B189	NA	NA	+	-	+	-	+	-	-
raspberry	CZ: HK:Doudleby nad Orlicí	Rubus idaeus cv. Canby	B190	NA	NA	+	-	+	-	+	-	-
raspberry	CZ: HK:Doudleby nad Orlicí	Rubus idaeus cv. Canby	B191	NA	NA	-	-	+	-	+	-	-
raspberry	CZ: HK:Doudleby nad Orlicí	Rubus idaeus cv. Canby	B192	NA	NA	+	-	+	-	+	-	-
raspberry	CZ: HK:Doudleby nad Orlicí	Rubus idaeus cv. Canby	B193	NA	NA	+	-	+	-	+	-	-
raspberry	CZ: HK:Doudleby nad Orlicí	Rubus idaeus cv. Canby	B194	NA	NA	+	-	+	-	+	-	-
raspberry	CZ: HK:Doudleby nad Orlicí	Rubus idaeus cv. Canby	B195	NA	NA	+	-	+	-	+	-	+
raspberry	CZ: HK:Doudleby nad Orlicí	Rubus idaeus cv. Canby	B196	NA	NA	+	-	+	-	+	-	-
raspberry	CZ: HK:Doudleby nad Orlicí	Rubus idaeus cv. Canby	B197	NA	NA	+	-	+	-	+	-	-
raspberry	CZ: HK:Doudleby nad Orlicí	Rubus idaeus cv. Canby	B198	NA	NA	+	-	+	-	+	-	-
raspberry	CZ: HK:Doudleby nad Orlicí	Rubus idaeus cv. Canby	B199	NA	NA	+	-	+	-	+	-	+
raspberry	CZ: HK:Doudleby nad Orlicí	Rubus idaeus cv. Canby	B200	NA	NA	+	-	+	-	+	-	+
raspberry	CZ: HK:Doudleby nad Orlicí	Rubus idaeus cv. Canby	B205	NA	NA	+	-	+	-	+	-	+
raspberry	CZ: HK:Doudleby nad Orlicí	Rubus idaeus cv. Canby	B206	NA	NA	+	-	+	-	+	+	+
raspberry	CZ: HK:Doudleby nad Orlicí	Rubus idaeus cv. Canby	B207	NA	NA	+	-	+	-	+	-	+
raspberry	CZ: HK:Doudleby nad Orlicí	Rubus idaeus cv. Canby	B208	NA	NA	+	-	+	-	+	-	-
raspberry	CZ: HK:Doudleby nad Orlicí	Rubus idaeus cv. Canby	B311	NA	NA	+	-	+	-	+	-	-
raspberry	CZ: HK:Doudleby nad Orlicí	Rubus idaeus cv. Canby	B312	none	NA	+	-	+	-	+	-	-
raspberry	CZ: HK:Doudleby nad Orlicí	Rubus idaeus cv. Canby	B313	NA	NA	+	-	+	-	+	-	-
raspberry	CZ: HK:Doudleby nad Orlicí	Rubus idaeus cv. Canby	B314	NA	NA	+	-	+	-	-	-	-
raspberry	CZ: HK:Doudleby nad Orlicí	Rubus idaeus cv. Canby	B315	NA	NA	+	-	+	-	+	-	-
raspberry	CZ: HK:Doudleby nad Orlicí	Rubus idaeus cv. Canby	B316	D, R	NA	+	+	+	-	+	-	-
raspberry	CZ: HK:Doudleby nad Orlicí	Rubus idaeus cv. Canby	B329	NA	NA	+	-	+	-	+	-	-
raspberry	CZ: HK:Doudleby nad Orlicí	Rubus idaeus cv. Canby	B330	NA	NA	+	-	+	-	+	-	-
raspberry	CZ: HK:Doudleby nad Orlicí	Rubus idaeus cv. Canby	B331	NA	NA	+	-	+	-	+	-	-
raspberry	CZ: HK:Doudleby nad Orlicí	Rubus idaeus cv. Canby	B332	NA	NA	+	-	+	-	+	-	-
raspberry	CZ: HK:Doudleby nad Orlicí	Rubus idaeus cv. Canby	B333	NA	NA	+	-	+	-	+	+	-
raspberry	CZ: HK:Doudleby nad Orlicí	Rubus idaeus cv. Canby	B334	NA	NA	+	-	+	-	+	-	-
raspberry	CZ: HK:Doudleby nad Orlicí	Rubus idaeus cv. Canby	B335	NA	NA	+	-	+	-	+	-	-
raspberry	CZ: HK:Doudleby nad Orlicí	Rubus idaeus cv. Canby	B336	NA	NA	+	-	+	-	+	-	-
raspberry	CZ: HK:Doudleby nad Orlicí	Rubus idaeus cv. Canby	B337	NA	NA	+	-	+	-	+	-	-
raspberry	CZ: HK:Doudleby nad Orlicí	Rubus idaeus cv. Canby	B338	NA	NA	+	-	+	-	+	-	-
raspberry	CZ: HK:Doudleby nad Orlicí	Rubus idaeus cv. Canby	B339	NA	NA	+	-	+	-	+	-	-
raspberry	CZ: HK:Doudleby nad Orlicí	Rubus idaeus cv. Canby	B340	NA	NA	+	-	+	-	+	-	-
raspberry	CZ: HK:Doudleby nad Orlicí	Rubus idaeus cv. Canby	B341	NA	NA	+	-	+	-	+	-	+
raspberry	CZ: HK:Doudleby nad Orlicí	Rubus idaeus cv. Canby	B342	NA	NA	+	-	+	-	+	-	+
raspberry	CZ: HK:Doudleby nad Orlicí	Rubus idaeus cv. Canby	B343	NA	NA	+	-	+	-	+	-	+
raspberry	CZ: HK:Doudleby nad Orlicí	Rubus idaeus cv. Canby	B344	NA	NA	+	-	+	-	+	-	+
raspberry	CZ: HK:Doudleby nad Orlicí	Rubus idaeus cv. Canby	B345	NA	NA	+	-	+	-	-	-	-
raspberry	CZ: HK:Doudleby nad Orlicí	Rubus idaeus cv. Canby	B346	NA	NA	+	-	+	-	+	-	-
raspberry	CZ: HK:Doudleby nad Orlicí	Rubus idaeus cv. Canby	B347	NA	NA	+	-	+	-	-	-	-
raspberry	CZ: HK:Doudleby nad Orlicí	Rubus idaeus cv. Canby	B348	NA	NA	+	-	-	-	-	-	-
raspberry	CZ: HK:Doudleby nad Orlicí	Rubus idaeus cv. Canby	B349 (45_2022)	D, R, Y	OR683414*	+	+	-	-	+	-	-
raspberry	CZ: HK:Holovousy	Rubus idaeus, unknown cultivar	A985	NA	NA	+	-	-	-	-	-	+
raspberry	CZ: HK:Holovousy	Rubus idaeus, unknown cultivar	A987	NA	NA	+	-	-	-	-	+	-
raspberry	CZ: HK:Holovousy	Rubus idaeus, unknown cultivar	A988	NA	NA	-	-	+	+	-	-	+
raspberry	CZ: HK:Holovousy	Rubus idaeus, unknown cultivar	A989	NA	NA	-	-	+	-	-	-	-
raspberry	CZ: HK:Holovousy	Rubus idaeus, unknown cultivar	A990	NA	NA	-	-	+	-	-	-	-
raspberry	CZ: HK:Holovousy	Rubus idaeus, unknown cultivar	A991	NA	NA	-	-	-	-	-	-	-
raspberry	CZ: HK:Holovousy	Rubus idaeus, unknown cultivar	B277	NA	NA	+	-	-	-	-	-	-
raspberry	CZ: HK:Holovousy	Rubus idaeus, wild	A982	NA	NA	-	-	-	+	-	+	-
raspberry	CZ: HK:Holovousy	Rubus idaeus, wild	A983 (CF872)	none	OR683422*	-	+	-	-	-	+	-
raspberry	CZ: HK:Holovousy	Rubus idaeus, wild	A984	NA	NA	-	-	-	-	-	-	-
raspberry	CZ: HK:Holovousy	Rubus idaeus, wild	B239 (CG691)	B, sVC	NA	-	+	-	+	-	+	-
raspberry	CZ: HK:Kbelnice	Rubus idaeus, unknown cultivar	A925	NA	NA	-	-	+	-	-	+	-
raspberry	CZ: HK:Kbelnice	Rubus idaeus, unknown cultivar	A926	NA	NA	-	-	+	-	-	-	-
raspberry	CZ: HK:Kbelnice	Rubus idaeus, unknown cultivar	A927	NA	NA	-	-	+	+	-	-	-
raspberry	CZ: HK:Kbelnice	Rubus idaeus, unknown cultivar	A928	NA	NA	-	-	+	+	-	-	-
raspberry	CZ: HK:Kbelnice	Rubus idaeus, unknown cultivar	A929	NA	NA	-	-	-	+	-	-	-
raspberry	CZ: HK:Míčov	Rubus idaeus, unknown cultivar	A986 (CF882)	VC, N, C	OR683424*	-	+	-	-	-	+	-
raspberry	CZ: HK:Nový Bydžov	Rubus idaeus cv. Bulharský rubín	A807 (CF867)	B, L	OR683421*	-	+	+	+	-	+	-
raspberry	CZ: HK:Ostroměř	Rubus idaeus, unknown cultivar	CF863	sVC	OR683419*	-	+	-	-	-	-	-
raspberry	CZ: SB:Písek	Rubus idaeus, unknown cultivar	CF879b	B	OR683423*	-	+	+	-	-	-	+
raspberry	CZ: HK:Synkov	Rubus idaeus, unknown cultivar	A920	NA	NA	-	-	-	-	-	-	-
raspberry	CZ: HK:Synkov	Rubus idaeus, unknown cultivar	A921	NA	NA	-	-	-	+	-	-	-
raspberry	CZ: HK:Synkov	Rubus idaeus, unknown cultivar	A922	none	NA	-	-	-	-	-	-	-
raspberry	CZ: HK:Synkov	Rubus idaeus, unknown cultivar	A923	NA	NA	-	-	-	-	-	-	-
raspberry	CZ: HK:Synkov	Rubus idaeus, unknown cultivar	A924	NA	NA	-	-	-	-	-	-	-
raspberry	CZ: HK:Vitiněves	Rubus idaeus cv. Polka	A918 (CF322)	Y, LM, BL	OR683418*	-	+	-	-	-	-	-
raspberry	CZ: HK:Vitiněves	Rubus idaeus cv. Polka	CG683	Y	OR683425*	-	+	-	-	-	-	+
raspberry	CZ: HK:Vitiněves	Rubus idaeus, unknown cultivar	A919	NA	NA	-	-	-	-	-	-	+
raspberry	CZ: HK:Vitiněves	Rubus idaeus, unknown cultivar	B295	NA	NA	-	-	-	-	-	-	-
raspberry	CZ: HK:Vitiněves	Rubus idaeus, unknown cultivar	B296	NA	NA	-	-	-	-	-	-	+
raspberry	CZ: HK:Volanice	Rubus idaeus, unknown cultivar	A805	NA	NA	-	-	+	-	-	+	-
raspberry	CZ: HK:Volanice	Rubus idaeus, unknown cultivar	A806	NA	NA	-	-	+	-	-	+	-
raspberry	CZ: HK:Volanice	Rubus idaeus, unknown cultivar	B350	NA	NA	-	-	+	-	-	+	-
raspberry	CZ: HK:Volanice	Rubus idaeus, wild	A799	NA	NA	-	-	-	+	-	-	-
raspberry	CZ: NO:Byglagarden	Rubus idaeus, wild	RASP48	none	NA	-	+	+	-	-	-	-
raspberry	CZ: NO:Byglagarden	Rubus idaeus, wild	RASP49	none	NA	-	+	-	-	+	-	-
raspberry	CZ: OR:Hvozdečko	Rubus idaeus cv. Ispolin	B297	NA	NA	-	-	+	-	-	-	+
raspberry	CZ: OR:Hvozdečko	Rubus idaeus cv. Ispolin (GR)	B298 (GR)	none	OR683427	-	+	-	-	-	-	-
raspberry	CZ: OR:Hvozdečko	Rubus idaeus cv. Little sweet sister	A492	NA	NA	-	-	-	-	-	-	-
raspberry	CZ: OR:Hvozdečko	Rubus idaeus cv. Polka	A975	NA	NA	+	-	-	-	-	-	+
raspberry	CZ: OR:Hvozdečko	Rubus idaeus cv. Polka	A978	NA	NA	-	-	+	-	-	-	-
raspberry	CZ: OR:Hvozdečko	Rubus idaeus cv. Polka	A979	NA	NA	+	-	-	-	-	-	-
raspberry	CZ: OR:Hvozdečko	Rubus idaeus cv. Sokolica	A687	NA	NA	-	-	-	-	-	-	-
raspberry	CZ: OR:Hvozdečko	Rubus idaeus cv. Sokolica	A688	NA	NA	-	-	-	-	-	-	-
raspberry	CZ: OR:Hvozdečko	Rubus idaeus cv. Sokolica	A689	NA	NA	-	-	-	-	-	-	-
raspberry	CZ: OR:Hvozdečko	Rubus idaeus cv. Sokolica	A980	NA	NA	-	-	-	-	-	-	-
raspberry	CZ: OR:Hvozdečko	Rubus idaeus cv. Sokolica	A981	NA	NA	-	-	-	-	-	-	-
raspberry	CZ: OR:Hvozdečko	Rubus idaeus cv. Yummy	A493	NA	NA	-	-	-	-	-	-	-
raspberry	CZ: SB:Boršov nad Vltavou	Rubus idaeus cv. Rutrago	A804	NA	NA	-	-	-	-	-	-	-
raspberry	CZ: SB:České Budějovice	Rubus idaeus, wild	B279	NA	NA	-	-	-	-	-	-	+
raspberry	CZ: SB:České Budějovice	Rubus idaeus, wild	B280	NA	NA	-	-	-	-	-	-	+
raspberry	CZ: SB:České Budějovice	Rubus idaeus, wild	B284	NA	NA	-	-	-	+	-	-	-
raspberry	CZ: SB:České Budějovice	Rubus idaeus, wild	B29	NA	NA	-	-	-	+	-	+	+
raspberry	CZ: SB:České Budějovice	Rubus idaeus, wild	B30	NA	NA	-	-	+	-	-	-	-
raspberry	CZ: SB:České Budějovice	Rubus idaeus, wild	B31	NA	NA	+	-	+	-	-	-	-
raspberry	CZ: SB:České Budějovice	Rubus idaeus, wild	B32	NA	NA	+	-	+	-	-	-	-
raspberry	CZ: SB:České Budějovice	Rubus idaeus, wild	B73	NA	NA	+	-	-	-	-	-	-
raspberry	CZ: SB:Dubičné	Rubus idaeus, unknown cultivar	A645	NA	NA	-	-	-	-	-	-	+
raspberry	CZ: SB:Dubičné	Rubus idaeus, unknown cultivar	B180	NA	NA	-	-	-	-	-	-	+
raspberry	CZ: SB:Dubné	Rubus idaeus, unknown cultivar	A932	NA	NA	-	-	-	-	-	-	-
raspberry	CZ: SB:Hluboká nad Vltavou	Rubus idaeus, unknown cultivar	A587	NA	NA	-	-	-	-	-	-	-
raspberry	CZ: SB:Hluboká nad Vltavou	Rubus idaeus, unknown cultivar	A588	NA	NA	-	-	-	-	-	-	-
raspberry	CZ: SB:Hluboká nad Vltavou	Rubus idaeus, unknown cultivar	A931	NA	NA	-	-	-	-	-	-	-
raspberry	CZ: SB:Hroznějovice	Rubus idaeus, unknown cultivar	B283	NA	NA	-	-	-	-	-	-	-
raspberry	CZ: SB:Ostrolovský Újezd	Rubus idaeus, unknown cultivar	A643	NA	NA	-	-	+	-	-	-	+
raspberry	CZ: SB:Srubec	Rubus idaeus, wild	A621	NA	NA	-	-	-	-	-	-	-
raspberry	CZ: SB:Srubec	Rubus idaeus, wild	A622	NA	NA	-	-	-	-	-	-	-
raspberry	CZ: SB:Staré Hodějovice	Rubus idaeus, wild	A623	NA	NA	+	-	-	-	-	-	-
raspberry	CZ: SB:Staré Hodějovice	Rubus idaeus, wild	A624	NA	NA	-	-	-	-	-	-	-
raspberry	CZ: SB:Staré Hodějovice	Rubus idaeus, wild	A625	NA	NA	-	-	-	-	-	-	-
raspberry	CZ: SB:Staré Hodějovice	Rubus idaeus, wild	A626	NA	NA	-	-	-	-	-	-	-
raspberry	CZ: SB:Staré Hodějovice	Rubus idaeus, wild	A627	NA	NA	-	-	-	-	-	-	-
raspberry	CZ: SB:Staré Hodějovice	Rubus idaeus, wild	A628	NA	NA	-	-	-	-	-	-	-
raspberry	CZ: SB:Staré Hodějovice	Rubus idaeus, wild	A629	NA	NA	-	-	-	-	-	-	-
raspberry	CZ: SB:Staré Hodějovice	Rubus idaeus, wild	A630	NA	NA	-	-	-	-	-	-	-
raspberry	CZ: SB:Staré Hodějovice	Rubus idaeus, wild	A631	NA	NA	-	-	-	-	-	-	-
raspberry	CZ: SB:Staré Hodějovice	Rubus idaeus, wild	A632	NA	NA	-	-	-	-	-	-	-
raspberry	CZ: SB:Staré Hodějovice	Rubus idaeus, wild	B33	NA	NA	+	-	-	-	-	-	-
raspberry	CZ: SB:Staré Hodějovice	Rubus idaeus, wild	B34	NA	NA	+	-	+	-	-	-	-
raspberry	CZ: SB:Staré Hodějovice	Rubus idaeus, wild	B35	NA	NA	+	-	+	+	-	-	-
raspberry	CZ: SB:Staré Hodějovice	Rubus idaeus, wild	B36	NA	NA	-	-	+	+	-	-	-
raspberry	CZ: SB:Staré Hodějovice	Rubus idaeus, wild	B37	NA	NA	-	-	-	+	-	-	-
raspberry	CZ: SB:Vidov	Rubus idaeus, wild	B203	NA	NA	+	-	+	-	-	-	-
raspberry	CZ: SB:Vidov	Rubus idaeus, wild	B204	NA	NA	+	-	+	+	-	-	-
raspberry	CZ: SB:Vrábče	Rubus idaeus, wild	A702	NA	NA	+	-	-	-	-	-	-
raspberry	CZ: SB:Vrábče	Rubus idaeus, wild	A703	NA	NA	-	-	-	+	-	-	-
raspberry	CZ: SB:Vrábče	Rubus idaeus, wild	A704	NA	NA	+	-	-	-	-	-	-
raspberry	CZ: SB:Vrábče	Rubus idaeus, wild	A705	NA	NA	+	-	-	-	-	-	-
raspberry	CZ: SB:Vrábče	Rubus idaeus, wild	A706	NA	NA	-	-	-	-	-	-	-
raspberry	CZ: SB:Vrábče	Rubus idaeus, wild	A753	NA	NA	+	-	-	-	-	-	-
raspberry	CZ: SB:Vrábče	Rubus idaeus, wild	A754	NA	NA	-	-	-	+	-	-	-
raspberry	CZ: SB:Vrábče	Rubus idaeus, wild	A903	NA	NA	+	-	-	-	-	-	-
raspberry	CZ: SB:Vrábče	Rubus idaeus, wild	A904	NA	NA	+	-	-	-	-	+	-
raspberry	CZ: SB:Vrábče	Rubus idaeus, wild	A905	NA	NA	+	-	-	-	-	-	-
raspberry	CZ: SB:Vrábče	Rubus idaeus, wild	A906	NA	NA	-	-	-	-	-	-	-
raspberry	CZ: SB:Vrábče	Rubus idaeus, wild	A907	NA	NA	+	-	-	-	-	-	-
raspberry	CZ: SB:Vrábče	Rubus idaeus, wild	A908	NA	NA	+	-	-	-	-	-	-
raspberry	CZ: SB:Vrábče	Rubus idaeus, wild	A912	NA	NA	-	-	-	-	-	-	-
raspberry	CZ: SB:Vrábče	Rubus idaeus, wild	A913	NA	NA	+	-	-	-	-	-	-
raspberry	CZ: SB:Vrábče	Rubus idaeus, wild	A914	NA	NA	+	-	-	-	-	-	-
raspberry	CZ: SB:Vrábče	Rubus idaeus, wild	A915	NA	NA	+	-	-	-	-	-	-
raspberry	CZ: SB:Vrábče	Rubus idaeus, wild	A916	NA	NA	+	-	-	-	-	-	-
raspberry	CZ: SB:Vrábče	Rubus idaeus, wild	A917	NA	NA	+	-	-	-	-	-	-
raspberry	CZ: SB:Vrábče	Rubus idaeus, wild	A952	NA	NA	+	-	-	-	-	-	-
raspberry	CZ: SB:Vrábče	Rubus idaeus, wild	A953	NA	NA	+	-	-	-	-	-	-
raspberry	CZ: SB:Vrábče	Rubus idaeus, wild	A954	NA	NA	+	-	+	-	-	-	-
raspberry	CZ: SB:Vrábče	Rubus idaeus, wild	A955	NA	NA	+	-	+	+	-	-	-
raspberry	CZ: SB:Vrábče	Rubus idaeus, wild	A956	NA	NA	+	-	-	-	-	-	-
raspberry	CZ: SB:Vrábče	Rubus idaeus, wild	A957	NA	NA	+	-	-	-	-	-	-
raspberry	CZ: SB:Vrábče	Rubus idaeus, wild	A958	NA	NA	+	-	+	-	-	-	-
raspberry	CZ: SB:Vrábče	Rubus idaeus, wild	A959	NA	NA	+	-	-	-	-	-	-
raspberry	CZ: SB:Vrábče	Rubus idaeus, wild	A960	NA	NA	+	-	-	-	-	-	-
raspberry	CZ: SB:Vrábče	Rubus idaeus, wild	A961	NA	NA	+	-	-	-	-	-	-
raspberry	CZ: SB:Vrábče	Rubus idaeus, wild	A962	NA	NA	+	-	+	-	-	-	-
raspberry	CZ: SB:Vrábče	Rubus idaeus, wild	A963	NA	NA	-	-	-	-	-	-	-
raspberry	CZ: SB:Vrábče	Rubus idaeus, wild	A970	slight Y	NA	-	+	-	-	-	-	-
raspberry	CZ: SB:Vrábče	Rubus idaeus, wild	A971	NA	NA	-	-	-	-	-	-	-
raspberry	CZ: SB:Vrábče	Rubus idaeus, wild	A972	NA	NA	+	-	-	-	-	-	-
raspberry	CZ: SB:Vrábče	Rubus idaeus, wild	A973	NA	NA	+	-	-	-	-	-	-
raspberry	CZ: SB:Vrábče	Rubus idaeus, wild	A974	NA	NA	+	-	-	-	-	-	-
raspberry	NO: Gaupne	Rubus idaeus cv. Glen Mor	RASP79	none	NA	-	+	-	-	-	-	-
raspberry	NO: Gaupne	Rubus idaeus cv. Glen Mor	RASP80	none	NA	-	+	+	-	-	-	-
raspberry	NO: Leikanger	Rubus idaeus cv. RU204	RASP42	none	NA	-	+	-	-	-	-	-
raspberry	NO: Lyngdal	Rubus idaeus cv. Glen Ampel	ALOJ_13	none	OR683417	+	+	-	-	-	-	-
raspberry	NO: Lyngdal	Rubus idaeus, wild	ALOJ_12	none	OR683416	+	+	-	+	-	-	-
raspberry	NO: Solvorn	Rubus idaeus cv. Veten	RASP51	none	NA	+	+	+	-	-	-	-
raspberry	NO: Solvorn	Rubus idaeus cv. Veten	RASP53	C, Y	NA	+	+	+	-	+	-	-
raspberry	NO: Solvorn	Rubus idaeus, wild	RASP57	none	NA	+	+	+	-	+	-	-
arthropods	CZ: CB:Prague	Aphis idaei (Raspberry Aphid)	A582	NA	NA	-	-	-	-	-	-	-
arthropods	CZ: CB:Prague	Aphis idaei (Raspberry Aphid)	A641	NA	NA	-	-	-	-	-	-	-
arthropods	CZ: HK:Doudleby nad Orlicí	Adelphocoris lineolatus (Linen Bug), collected on B197	B139	NA	NA	+	-	+	-	+	-	-
arthropods	CZ: HK:Doudleby nad Orlicí	Amphorophora rubi (Blackberry Aphid), collected on B207	B152	NA	NA	+	-	-	-	-	-	-
arthropods	CZ: HK:Doudleby nad Orlicí	Amphorophora rubi (Blackberry Aphid), collected on B208	B153	NA	NA	-	-	-	-	-	-	-
arthropods	CZ: HK:Doudleby nad Orlicí	Amphorophora rubi (Blackberry Aphid), collected on B311	B154	NA	NA	-	-	-	-	-	-	-
arthropods	CZ: HK:Doudleby nad Orlicí	Amphorophora rubi (Blackberry Aphid), collected on B312	B157	NA	NA	+	+	-	-	+	-	-
arthropods	CZ: HK:Doudleby nad Orlicí	Amphorophora rubi (Blackberry Aphid), collected on B316	B160	NA	NA	+	-	-	-	-	-	-
arthropods	CZ: HK:Doudleby nad Orlicí	Amphorophora rubi (Blackberry Aphid), collected on B329	B161	NA	NA	+	-	-	-	-	-	-
arthropods	CZ: HK:Doudleby nad Orlicí	Amphorophora rubi (Blackberry Aphid), collected on B330	B162	NA	NA	+	-	-	-	-	-	-
arthropods	CZ: HK:Doudleby nad Orlicí	Amphorophora rubi (Blackberry Aphid), collected on B331	B163	NA	NA	+	-	-	-	-	-	-
arthropods	CZ: HK:Doudleby nad Orlicí	Amphorophora rubi (Blackberry Aphid), collected on B332	B164	NA	NA	+	-	-	-	-	-	-
arthropods	CZ: HK:Doudleby nad Orlicí	Amphorophora rubi (Blackberry Aphid), collected on B335	B167	NA	NA	+	-	+	-	+	-	-
arthropods	CZ: HK:Doudleby nad Orlicí	Amphorophora rubi (Blackberry Aphid), collected on B336	B169	NA	NA	+	-	+	-	-	-	-
arthropods	CZ: HK:Doudleby nad Orlicí	Amphorophora rubi (Blackberry Aphid), collected on B338	B171	NA	NA	+	-	-	-	-	-	-
arthropods	CZ: HK:Doudleby nad Orlicí	Amphorophora rubi (Blackberry Aphid), collected on B340	B173	NA	NA	+	-	+	-	-	-	-
arthropods	CZ: HK:Doudleby nad Orlicí	Amphorophora rubi (Blackberry Aphid), collected on B344	B174	NA	NA	+	-	-	-	+	-	-
arthropods	CZ: HK:Doudleby nad Orlicí	Amphorophora rubi (Blackberry Aphid), collected on B345	B175	NA	NA	+	-	+	-	-	-	-
arthropods	CZ: HK:Doudleby nad Orlicí	Amphorophora rubi (Blackberry Aphid), collected on B347	B176	NA	NA	+	-	-	-	+	-	-
arthropods	CZ: HK:Doudleby nad Orlicí	Amphorophora rubi (Blackberry Aphid), collected on B349	B178	NA	NA	+	+	-	-	+	-	-
arthropods	CZ: HK:Doudleby nad Orlicí	Amphorophora rubi idaei (Blackberry Aphid), collected on B205	B149	NA	NA	-	-	-	-	-	-	-
arthropods	CZ: HK:Doudleby nad Orlicí	Anthocoris nemoralis (Flower Bug), collected on B182	B135	NA	NA	-	-	-	-	-	-	-
arthropods	CZ: HK:Doudleby nad Orlicí	Anthonomus rubi (Raspberry Weevil), collected on B183	B136	NA	NA	-	-	+	-	-	-	-
arthropods	CZ: HK:Doudleby nad Orlicí	Anthonomus rubi (Raspberry Weevil), collected on B196	B146	NA	NA	-	-	+	-	-	-	-
arthropods	CZ: HK:Doudleby nad Orlicí	Aphis idaei (Raspberry Aphid)	B141	NA	NA	+	-	-	-	-	-	-
arthropods	CZ: HK:Doudleby nad Orlicí	Aphis idaei (Raspberry Aphid), collected on B181	B134	NA	NA	+	-	-	-	+	+	-
arthropods	CZ: HK:Doudleby nad Orlicí	Aphis idaei (Raspberry Aphid), collected on B184	B137	NA	NA	+	-	-	-	+	-	-
arthropods	CZ: HK:Doudleby nad Orlicí	Aphis idaei (Raspberry Aphid), collected on B189	B138	NA	NA	+	-	-	-	+	-	-
arthropods	CZ: HK:Doudleby nad Orlicí	Aphis idaei (Raspberry Aphid), collected on B190	B140	NA	NA	+	-	-	-	+	-	-
arthropods	CZ: HK:Doudleby nad Orlicí	Aphis idaei (Raspberry Aphid), collected on B192	B142	NA	NA	+	-	-	-	+	-	-
arthropods	CZ: HK:Doudleby nad Orlicí	Aphis idaei (Raspberry Aphid), collected on B199	B147	NA	NA	+	-	-	-	+	-	-
arthropods	CZ: HK:Doudleby nad Orlicí	Aphis idaei (Raspberry Aphid), collected on B314	B158	NA	NA	+	-	-	-	+	-	-
arthropods	CZ: HK:Doudleby nad Orlicí	Aphis idaei (Raspberry Aphid), collected on B315	B159	NA	NA	+	-	-	-	+	-	-
arthropods	CZ: HK:Doudleby nad Orlicí	Aphis idaei (Raspberry Aphid), collected on B334	B166	NA	NA	+	-	+	-	+	-	-
arthropods	CZ: HK:Doudleby nad Orlicí	Aphis idaei (Raspberry Aphid), collected on B348	B177	NA	NA	+	-	+	-	-	-	-
arthropods	CZ: HK:Doudleby nad Orlicí	Cortinicara gibbosa, collected on B194	B144	NA	NA	-	-	-	-	-	-	-
arthropods	CZ: HK:Doudleby nad Orlicí	Fieberiella septentriolis, collected on B333	B165	NA	NA	-	-	-	-	-	-	-
arthropods	CZ: HK:Doudleby nad Orlicí	Frankliniella intonsa, collected on B335	B168	NA	NA	+	-	-	-	-	-	-
arthropods	CZ: HK:Doudleby nad Orlicí	Macropsis fuscula (Brambleberry Leafhopper), collected on B206	B150	NA	NA	-	-	-	-	-	-	-
arthropods	CZ: HK:Doudleby nad Orlicí	Macropsis fuscula (Brambleberry Leafhopper), collected on B206	B151	NA	NA	+	-	-	-	-	-	-
arthropods	CZ: HK:Doudleby nad Orlicí	Macropsis fuscula (Brambleberry Leafhopper), collected on B311	B155	NA	NA	-	-	-	-	-	-	-
arthropods	CZ: HK:Doudleby nad Orlicí	Nabis pseudoferus (Damsel Bug species), collected on B339	B172	NA	NA	-	-	-	-	-	-	-
arthropods	CZ: HK:Doudleby nad Orlicí	Pterocomma salicis (Black Willow Bark Aphid), collected on B193	B143	NA	NA	-	-	-	-	-	-	-
arthropods	CZ: HK:Doudleby nad Orlicí	Rhopalosiphum oxyacanthae (Apple-Grass Aphid), collected on B195	B145	NA	NA	-	-	-	-	-	-	-
arthropods	CZ: HK:Doudleby nad Orlicí	Rhopalosiphum padi (Bird Cherry-Oat Aphid), collected on B200	B148	NA	NA	-	-	-	-	-	-	-
arthropods	CZ: HK:Doudleby nad Orlicí	Thrips fuscipenis, collected on B337	B170	NA	NA	-	-	+	-	-	-	-
arthropods	CZ: HK:Doudleby nad Orlicí	Typhlodromus (Typhlodromus) pyri (Predatory Mite), collected on B313	B156	NA	NA	-	-	-	-	-	-	-
arthropods	CZ: HK:Holovousy	Aphis idaei (Raspberry Aphid)	A674	NA	NA	-	-	-	-	-	-	-
arthropods	CZ: HK:Holovousy	Aphis idaei (Raspberry Aphid), collected on A687	B218	NA	NA	-	-	-	-	-	-	-
arthropods	CZ: HK:Holovousy	Aphis idaei (Raspberry Aphid), collected on A982	A812	NA	NA	-	-	-	-	-	+	-
arthropods	CZ: HK:Holovousy	Aphis idaei (Raspberry Aphid), collected on A983	A813	NA	NA	-	-	-	-	-	+	-
arthropods	CZ: HK:Holovousy	Aphis idaei (Raspberry Aphid), collected on A984	A815	NA	NA	-	-	-	-	-	-	-
arthropods	CZ: HK:Holovousy	Aphis idaei (Raspberry Aphid), collected on A985	A816	NA	NA	-	-	-	-	-	-	-
arthropods	CZ: HK:Holovousy	Aphis idaei (Raspberry Aphid), collected on B239	B220	NA	NA	-	-	-	-	-	+	-
arthropods	CZ: HK:Holovousy	Aphis idaei (Raspberry Aphid), collected on B239	CH538	NA	NA	-	+	-	-	-	+	-
arthropods	CZ: HK:Holovousy	Macropsis fuscula (Brambleberry Leafhopper)	A673	NA	NA	-	-	-	-	-	-	-
arthropods	CZ: HK:Holovousy	Macropsis fuscula (Brambleberry Leafhopper), collected on B239	CH103	NA	OR683426*	NT	+	NT	NT	NT	NT	NT
arthropods	CZ: HK:Holovousy	Orius minutus (Minute Pirate Bug), collected on A983	A814	NA	NA	-	-	-	-	-	-	-
arthropods	CZ: HK:Holovousy	Propylea japonica (Turtle Vein Lady Beetle), collected on A985	A817	NA	NA	-	-	-	-	-	-	-
arthropods	CZ: HK:Holovousy	Psallus wagneri, collected on A687	B216	NA	NA	-	+	-	-	-	-	+
arthropods	CZ: HK:Holovousy	Thrips flavus (Yellow Thrips), collected on A687	B217	NA	NA	-	-	-	-	-	-	-
arthropods	CZ: HK:Kbelnice	Aphis idaei (Raspberry Aphid), collected on A925	A729	NA	NA	-	-	-	-	-	-	-
arthropods	CZ: HK:Kbelnice	Aphis idaei (Raspberry Aphid), collected on A926	A730	NA	NA	-	-	-	-	-	-	-
arthropods	CZ: HK:Kbelnice	Aphis idaei (Raspberry Aphid), collected on A927	A731	NA	NA	-	-	-	-	-	-	-
arthropods	CZ: HK:Kbelnice	Orius minutus (Minute Pirate Bug), collected on A928	A734	NA	NA	-	-	-	-	-	-	-
arthropods	CZ: HK:Nový Bydžov	Orius strigicollis (Pirate Bug species), collected on A807	B188	NA	NA	-	-	-	-	-	-	-
arthropods	CZ: HK:Nový Bydžov	Typhlodromus pyri (Predatory Mite), collected on A807	B187	NA	NA	-	-	+	-	-	-	-
arthropods	CZ: HK:Synkov	Aphis idaei (Raspberry Aphid), collected on A919	A723	NA	NA	-	-	-	-	-	-	-
arthropods	CZ: HK:Synkov	Aphis idaei (Raspberry Aphid), collected on A920	A724	NA	NA	-	-	-	-	-	-	-
arthropods	CZ: HK:Synkov	Aphis idaei (Raspberry Aphid), collected on A921	A725	NA	NA	-	-	-	-	-	-	-
arthropods	CZ: HK:Synkov	Aphis idaei (Raspberry Aphid), collected on A922	A726	NA	NA	-	+	-	-	-	-	-
arthropods	CZ: HK:Synkov	Aphis idaei (Raspberry Aphid), collected on A923	A727	NA	NA	-	-	-	-	-	-	-
arthropods	CZ: HK:Synkov	Aphis idaei (Raspberry Aphid), collected on A924	A728	NA	NA	-	-	-	-	-	-	-
arthropods	CZ: HK:Synkov	Harmonia axyridis (Multicolored Asian Lady Beetle), collected on A922	A732	NA	NA	-	-	-	-	-	-	-
arthropods	CZ: HK:Synkov	Pipiza noctiluca, collected on A922	A733	NA	NA	-	-	-	-	-	-	-
arthropods	CZ: HK:Vitiněves	Aphis idaei (Raspberry Aphid), collected on A918	A722	NA	NA	-	+	-	-	-	-	-
arthropods	CZ: HK:Volanice	Aphis idaei (Raspberry Aphid)	B186	NA	NA	-	-	+	-	-	+	-
arthropods	CZ: HK:Volanice	Aphis idaei (Raspberry Aphid), collected on A805	A803	NA	NA	-	-	-	-	-	+	-
arthropods	CZ: HK:Volanice	Aphis idaei (Raspberry Aphid), collected on B350	B185	NA	NA	-	-	-	-	-	-	-
arthropods	CZ: HK:Volanice	Orius minutus (Minute Pirate Bug), collected on A805	A801	NA	NA	-	-	-	-	-	+	-
arthropods	CZ: OR:Hvozdečko	Aphis idaei (Raspberry Aphid), collected on A687	A684	NA	NA	-	-	-	-	-	-	-
arthropods	CZ: OR:Hvozdečko	Aphis idaei (Raspberry Aphid), collected on A688	A685	NA	NA	-	-	-	-	-	-	-
arthropods	CZ: OR:Hvozdečko	Aphis idaei (Raspberry Aphid), collected on A689	A686	NA	NA	-	-	-	-	-	-	-
arthropods	CZ: OR:Hvozdečko	Aphis idaei (Raspberry Aphid), collected on A975	A743	NA	NA	-	-	-	-	-	-	-
arthropods	CZ: OR:Hvozdečko	Aphis idaei (Raspberry Aphid), collected on A978	A744	NA	NA	-	-	-	-	-	-	-
arthropods	CZ: OR:Hvozdečko	Aphis idaei (Raspberry Aphid), collected on A979	A747	NA	NA	-	-	-	-	-	-	-
arthropods	CZ: OR:Hvozdečko	Aphis idaei (Raspberry Aphid), collected on A980	A748	NA	NA	-	-	-	-	-	-	-
arthropods	CZ: OR:Hvozdečko	Aphis idaei (Raspberry Aphid), collected on A981	A749	NA	NA	-	-	-	-	-	-	-
arthropods	CZ: SB:České Budějovice	Empoasca decipiens (Leafhopper species), collected on B32	A840	NA	NA	-	-	-	-	-	-	-
arthropods	CZ: SB:České Budějovice	Protapion fulvipes (While Clover Seed Weevil), collected on B31	A839	NA	NA	-	-	-	-	-	-	-
arthropods	CZ: SB:Dubičné	Aphis idaei (Raspberry Aphid), collected on A645	A646	NA	NA	-	-	-	-	-	-	-
arthropods	CZ: SB:Dubné	Aphis idaei (Raspberry Aphid), collected on A932	A682	NA	NA	-	-	-	-	-	-	-
arthropods	CZ: SB:Hluboká nad Vltavou	Aphis idaei (Raspberry Aphid), collected on A931	A681	NA	NA	-	-	-	-	-	-	-
arthropods	CZ: SB:Ostrolovský Újezd	Aphis idaei (Raspberry Aphid), collected on A643	A644	NA	NA	-	-	-	-	-	-	-
arthropods	CZ: SB:Srubec	Didymomyia sp.	A617	NA	NA	-	-	-	-	-	-	-
arthropods	CZ: SB:Srubec	Didymomyia sp.	A618	NA	NA	-	-	-	-	-	-	-
arthropods	CZ: SB:Staré Hodějovice	Amphorophora rubi idaei (Blackberry Aphid)	A619	NA	NA	+	-	-	-	-	-	-
arthropods	CZ: SB:Staré Hodějovice	Thrips minutissimus	A620	NA	NA	-	-	-	-	-	-	-
arthropods	CZ: SB:Vidov	Aphis idaei (Raspberry Aphid), collected on B204	B202	NA	NA	+	-	+	-	-	-	-
arthropods	CZ: SB:Vidov	Orius strigicollis (Pirate Bug species), collected on B203	B201	NA	NA	-	-	+	-	-	-	-
arthropods	CZ: SB:Vrábče	Aphis idaei (Raspberry Aphid), collected on A706	A707	NA	NA	-	-	-	-	-	-	-
arthropods	CZ: SB:Vrábče	Aphis idaei (Raspberry Aphid), collected on A903	A735	NA	NA	+	-	-	-	-	-	-
arthropods	CZ: SB:Vrábče	Aphis idaei (Raspberry Aphid), collected on A904	A736	NA	NA	+	-	-	-	-	-	-
arthropods	CZ: SB:Vrábče	Aphis idaei (Raspberry Aphid), collected on A905	A737	NA	NA	+	-	-	-	-	-	-
arthropods	CZ: SB:Vrábče	Aphis idaei (Raspberry Aphid), collected on A906	A738	NA	NA	-	-	-	-	-	-	-
arthropods	CZ: SB:Vrábče	Aphis idaei (Raspberry Aphid), collected on A907	A739	NA	NA	-	-	-	-	-	-	-
arthropods	CZ: SB:Vrábče	Aphis idaei (Raspberry Aphid), collected on A908	A740	NA	NA	+	-	-	-	-	-	-
arthropods	CZ: SB:Vrábče	Aphis idaei (Raspberry Aphid), collected on A912	A741	NA	NA	-	-	-	-	-	-	-
arthropods	CZ: SB:Vrábče	Aphis idaei (Raspberry Aphid), collected on A913	A742	NA	NA	+	-	-	-	-	-	-
arthropods	CZ: SB:Vrábče	Chrysanthia viridissima, collected on A905	A745	NA	NA	-	-	-	-	-	-	-
arthropods	CZ: SB:Vrábče	Chrysoperla sp., collected on A908	A746	NA	NA	-	-	-	-	-	-	-
arthropods	CZ: SB:Vrábče	Paracorymbia maculicornis (Paracorymbia maculicornis), collected on A974	A752	NA	NA	-	-	-	-	-	-	-
arthropods	CZ: SB:Vrábče	Phyllopertha horticola (Garden Chafer), collected on A973	A751	NA	NA	-	-	-	-	-	-	-
arthropods	CZ: CB:Břežany	Aphis idaei (Raspberry Aphid), collected on A679	A664	NA	NA	-	-	-	-	-	-	-
arthropods	CZ: CB:Břežany	Aphis idaei (Raspberry Aphid), collected on A930	A672	NA	NA	-	-	-	-	-	-	-
arthropods	CZ: CB:Břežany	Aphis idaei (Raspberry Aphid), collected on A934	A647	NA	NA	-	-	-	-	-	-	-
arthropods	CZ: CB:Břežany	Aphis idaei (Raspberry Aphid), collected on A943	A657	NA	NA	-	-	-	-	-	-	-
arthropods	CZ: CB:Břežany	Aphis idaei (Raspberry Aphid), collected on A948	A663	NA	NA	-	-	-	-	-	-	-
arthropods	CZ: CB:Břežany	Aphis idaei (Raspberry Aphid), collected on A949	A665	NA	NA	-	-	-	-	-	-	-
arthropods	CZ: CB:Břežany	Aphis idaei (Raspberry Aphid), collected on A950	A666	NA	NA	-	-	-	-	-	-	-
arthropods	CZ: CB:Břežany	Aphis idaei (Raspberry Aphid), collected on A951	A667	NA	NA	-	-	-	-	-	-	-
arthropods	CZ: CB:Břežany	Aphis idaei (Raspberry Aphid), collected on A964	A668	NA	NA	-	-	-	-	-	-	-
arthropods	CZ: CB:Břežany	Aphis idaei (Raspberry Aphid), collected on A965	A669	NA	NA	-	-	-	-	-	-	-
arthropods	CZ: CB:Břežany	Aphis idaei (Raspberry Aphid), collected on A966	A670	NA	NA	-	-	-	-	-	-	-
arthropods	CZ: CB:Břežany	Aphis idaei (Raspberry Aphid), collected on A967	A671	NA	NA	-	-	+	-	-	-	-
arthropods	CZ: CB:Břežany	Empoasca dicipiens (Leafhopper species), collected on B47	A846	NA	NA	-	-	-	-	-	-	-
arthropods	CZ: CB:Břežany	Empoasca dicipiens (Leafhopper species), collected on B63	A851	NA	NA	-	-	-	-	-	-	-
arthropods	CZ: CB:Břežany	Fieberiella septentriolis, collected on B41	A845	NA	NA	-	-	-	-	-	-	-
arthropods	CZ: CB:Břežany	Fieberiella septentriolis, collected on B56	A847	NA	NA	-	-	-	-	-	-	-
arthropods	CZ: CB:Břežany	Fieberiella septentriolis, collected on B58	A848	NA	NA	-	-	-	-	-	-	-
arthropods	CZ: CB:Břežany	Fieberiella septentriolis, collected on B61	A850	NA	NA	-	-	-	-	-	-	-
arthropods	CZ: CB:Břežany	Fieberiella septentrionalis, collected on B40	A844	NA	NA	-	-	-	-	-	-	-
arthropods	CZ: CB:Břežany	Neotetranychus rubi (Raspberry Spider Mite), collected on B72	A853	NA	NA	-	-	-	-	-	-	-
arthropods	CZ: CB:Břežany	Orius niger (Black Pirate Bug), collected on B69	A852	NA	NA	-	-	-	-	-	-	-
arthropods	CZ: CB:Břežany	Palomena prasina (Green Shield Bug), collected on B59	A849	NA	NA	-	-	-	-	-	-	-
arthropods	CZ: CB:Dobré Pole	Amphorophora rubi (Blackberry Aphid), collected on A678	A661	NA	NA	-	-	-	-	-	-	-
arthropods	CZ: CB:Dobré Pole	Amphorophora rubi (Blackberry Aphid), collected on A936	A649	NA	NA	-	-	-	-	+	-	-
arthropods	CZ: CB:Dobré Pole	Amphorophora rubi (Blackberry Aphid), collected on A937	A650	NA	NA	+	-	-	-	-	-	-
arthropods	CZ: CB:Dobré Pole	Amphorophora rubi (Blackberry Aphid), collected on A940	A654	NA	NA	-	-	-	-	-	-	-
arthropods	CZ: CB:Dobré Pole	Amphorophora rubi (Blackberry Aphid), collected on A941	A655	NA	NA	-	-	-	-	-	-	-
arthropods	CZ: CB:Dobré Pole	Amphorophora rubi (Blackberry Aphid), collected on A942	A656	NA	NA	-	-	-	-	-	-	-
arthropods	CZ: CB:Dobré Pole	Amphorophora rubi (Blackberry Aphid), collected on A944	A658	NA	NA	-	-	-	-	+	-	-
arthropods	CZ: CB:Dobré Pole	Amphorophora rubi (Blackberry Aphid), collected on A945	A660	NA	NA	-	-	-	-	-	-	-
arthropods	CZ: CB:Dobré Pole	Amphorophora rubi (Blackberry Aphid), collected on A946	A662	NA	NA	-	-	-	-	-	-	-
arthropods	CZ: CB:Dobré Pole	Amphorophora rubi (Blackberry Aphid), collected on A994	A818	NA	NA	-	-	-	-	-	-	-
arthropods	CZ: CB:Dobré Pole	Amphorophora rubi (Blackberry Aphid), collected on A997	A819	NA	NA	-	-	-	-	-	-	-
arthropods	CZ: CB:Dobré Pole	Amphorophora rubi idaei (Blackberry Aphid), collected on A676	A653	NA	NA	-	-	-	-	+	-	-
arthropods	CZ: CB:Dobré Pole	Amphorophora rubi idaei (Raspberry Aphid), collected on B4	A821	NA	NA	+	-	-	-	-	-	-
arthropods	CZ: CB:Dobré Pole	Aphis idaei (Raspberry Aphid), collected on A677	A659	NA	NA	-	-	-	-	+	-	-
arthropods	CZ: CB:Dobré Pole	Aphis idaei (Raspberry Aphid), collected on B3	A820	NA	NA	-	-	-	-	-	-	-
arthropods	CZ: CB:Dobré Pole	Aphis idaei (Raspberry Aphid), collected on B5	A822	NA	NA	-	-	-	-	-	-	-
arthropods	CZ: CB:Dobré Pole	Aphis idaei (Raspberry Aphid), collected on B6	A823	NA	NA	+	-	-	-	+	-	-
arthropods	CZ: CB:Dobré Pole	Coreus marginatus (Dock Bug), collected on B13	A829	NA	NA	-	-	-	-	-	-	-
arthropods	CZ: CB:Dobré Pole	Fieberiella septentriolis, collected on B1	A826	NA	NA	-	-	-	-	-	-	-
arthropods	CZ: CB:Dobré Pole	Fieberiella septentriolis, collected on B1	A837	NA	NA	-	-	-	-	-	-	-
arthropods	CZ: CB:Dobré Pole	Fieberiella septentriolis, collected on B23	A833	NA	NA	-	-	-	-	-	-	-
arthropods	CZ: CB:Dobré Pole	Fieberiella septentriolis, collected on B26	A834	NA	NA	-	-	-	-	-	-	-
arthropods	CZ: CB:Dobré Pole	Fieberiella septentrionalis, collected on A938	A651	NA	NA	-	-	-	-	-	-	-
arthropods	CZ: CB:Dobré Pole	Orius minutus (Minute Pirate Bug), collected on A996	A824	NA	NA	-	-	-	-	-	-	-
arthropods	CZ: CB:Dobré Pole	Orius minutus (Minute Pirate Bug), collected on A996	A835	NA	NA	-	-	-	-	-	-	-
arthropods	CZ: CB:Dobré Pole	Orius minutus (Minute Pirate Bug), collected on A998	A825	NA	NA	-	-	-	-	-	-	+
arthropods	CZ: CB:Dobré Pole	Orius minutus (Minute Pirate Bug), collected on B2	A827	NA	NA	-	-	-	-	-	-	-
arthropods	CZ: CB:Dobré Pole	Orius minutus (Minute Pirate Bug), collected on B21	A832	NA	NA	-	-	-	-	-	-	-
arthropods	CZ: CB:Dobré Pole	Neotetranychus rubi (Raspberry Spider Mite), collected on A999	A836	NA	NA	-	-	-	-	-	-	-
arthropods	CZ: CB:Dobré Pole	Pirebalus strictus, collected on A939	A652	NA	NA	-	-	-	-	-	-	-
arthropods	CZ: CB:Dobré Pole	Sericoderus lateralis, collected on B19	A830	NA	NA	-	-	-	-	-	-	-
arthropods	CZ: CB:Dobré Pole	Sitona lineatus (Pea Leaf Weevil), collected on B19	A831	NA	NA	-	-	-	-	-	-	-
arthropods	CZ: CB:Dobré Pole	Stenocranus minutus, collected on B3	A828	NA	NA	-	-	-	-	-	-	-
